# Supplementary material for: Assessment of Genetic Diversity and Population Structure in Iranian Cannabis Germplasm
Source: Sci Rep. 2017 Nov 15;7:15668. doi: 10.1038/s41598-017-15816-5 (PMC5688169; doi:10.1038/s41598-017-15816-5)
Supplement: Supplementary file 2 — Supplementary Table S1 [file 41598_2017_15816_MOESM2_ESM.xls]

## Sheet: Table_S1
Province	City	Sample	reads	average length	total bases	mapped reads to PK	%map to PK	mapped reads to Finola	%map to Finola	DAEGP-PK (NB marker-PK)	Total bp Mapped to PK	%gencov	DAEGP-F (NB marker-F)	HE(SITE)	%HE(Genome)	%HE(Genetics)
CGN Genebank	CGN Genebank	880824-F	2217681	84.2045	186738812	1824006	82.2	1678626	75.7	3504057	3504057	0.45	2875410	3551	0.14371	0.00253
		880824-M	2491279	84.1119	209546249	1991591	79.9	1788328	71.8	3779567	3779567	0.48	2927706	3976	0.16091	0.00283
		883049-F	3787971	81.967	310488460	3116904	82.3	2826007	74.6	4734652	4734652	0.6	3551795	2626	0.10627	0.00187
		883049-M	14534410	82.9027	1204942467	7316433	50.3	6655051	45.8	7460636	7460636	0.95	5517480	2900	0.11736	0.00207
		891071-F	4600930	84.1611	387219453	4317740	93.8	3976600	86.4	5169302	5169302	0.66	3956409	3756	0.152	0.00268
		891071-M	2499633	83.3049	208231791	2346634	93.9	2143244	85.7	4226546	4226546	0.54	3269634	3766	0.15241	0.00268
		891385-F	9711900	83.7015	812900963	8332346	85.8	7621623	78.5	7817413	7817413	0.99	5666949	2765	0.1119	0.00197
		891385-M	9237539	84.3784	779448922	8387259	90.8	7715306	83.5	8155053	8155053	1.04	5976592	3273	0.13246	0.00233
		893038-F	3480962	83.6754	291270961	2902268	83.4	2641826	75.9	4279825	4279825	0.54	3246826	3418	0.13832	0.00244
		893038-M	3300646	83.8296	276691927	2911152	88.2	2663217	80.7	4353786	4353786	0.55	3321094	3485	0.14104	0.00248
		901072-F	3960151	83.2125	329534171	2458935	62.1	2282730	57.6	3854271	3854271	0.49	3028462	2602	0.1053	0.00185
		901072-M	3890766	83.4579	324715045	2294048	59	2109419	54.2	4063944	4063944	0.52	3144277	3031	0.12266	0.00216
		921018-F	3261794	82.5351	269212454	3136100	96.1	2872057	88.1	5056718	5056718	0.64	3846433	3332	0.13484	0.00237
		921018-M	8582004	83.5925	717391449	8224096	95.8	7553379	88	8393100	8393100	1.07	6230359	3292	0.13323	0.00235
		921298-F	7938477	83.9143	666151417	6158236	77.6	5706106	71.9	5908023	5908023	0.75	4423880	4105	0.16613	0.00292
		921298-M	3889321	83.4248	324465675	2991267	76.9	2751999	70.8	4487295	4487295	0.57	3434330	3967	0.16054	0.00283
IPK Genebank	IPK Genebank	CAN18-F	3368151	83.4402	281039218	2369773	70.4	2178992	64.7	3850355	3850355	0.49	3054636	2884	0.11671	0.00205
		CAN18-M	11200877	83.3186	933241072	4944596	44.1	4534796	40.5	6442639	6442639	0.82	4810071	6051	0.24488	0.00431
		CAN37-F	5212840	83.7699	436679019	4346994	83.4	4001072	76.8	5031722	5031722	0.64	3834735	2579	0.10437	0.00184
		CAN37-M	5150140	84.5829	435613578	3754182	72.9	3506345	68.1	4495237	4495237	0.57	3646039	1906	0.07713	0.00136
		CAN47-F	5071430	83.4137	423026664	3766232	74.3	3435078	67.7	5126303	5126303	0.65	3854383	3079	0.12461	0.00219
		CAN47-M	9355891	83.8167	784180127	3952298	42.2	3633229	38.8	5420670	5420670	0.69	4048452	3135	0.12687	0.00223
		CAN55-F	4003379	83.5147	334340971	2691294	67.2	2438775	60.9	4237094	4237094	0.54	3247998	3385	0.13699	0.00241
		CAN55-M	3068570	83.7938	257127223	2803591	91.4	2519197	82.1	4464033	4464033	0.57	3366679	3641	0.14735	0.00259
		CAN57-F	6916825	83.9879	580929627	4016476	58.1	3675630	53.1	5162424	5162424	0.66	3947303	3025	0.12242	0.00216
		CAN57-M	4407771	83.9783	370157080	3316488	75.2	2996022	68	4855489	4855489	0.62	3606176	3313	0.13408	0.00236
From Afghanestan	From Afghanestan	Afg-01-F	3140574	84.1016	264127219	2993881	95.3	2816271	89.7	4968301	4968301	0.63	4045232	5983	0.24213	0.00426
Zanjan	Abhar	Abh-01-F	1581390	84.1837	133127195	1447637	91.5	1358169	85.9	3361169	3361169	0.43	2799371	5865	0.23735	0.00418
		Abh-01-M	6716933	82.8531	556518914	6314278	94	5916905	88.1	6923822	6923822	0.88	5439684	3737	0.15123	0.00266
Ardabil	Ardabil	Ard-01-F	2630471	83.9638	220864263	2409082	91.6	2262151	86	4541980	4541980	0.58	3722021	6978	0.2824	0.00497
		Ard-01-M	5865990	83.2206	488171345	5295832	90.3	4989800	85.1	7849909	7849909	1	6420411	4145	0.16775	0.00295
Markazi	Arak	Ark-01-F	2961426	83.921	248525863	2751213	92.9	2559694	86.4	4920851	4920851	0.63	3917111	5116	0.20704	0.00365
		Ark-01-M	4013871	83.4279	334868991	3843247	95.7	3575124	89.1	6217738	6217738	0.79	4957223	2990	0.121	0.00213
Kerman	Bam	Bam-01-F	2218906	83.5991	185498434	1989744	89.7	1859322	83.8	3945434	3945434	0.5	3205495	3950	0.15985	0.00281
		Bam-01-M	3099926	84.0409	260520661	2956562	95.4	2768999	89.3	4947711	4947711	0.63	3935552	3393	0.13731	0.00242
Kurdistan	Baneh	Ban-01-F	9788927	84.201	824237828	9127882	93.2	8623370	88.1	7352126	7352126	0.93	5846020	3279	0.1327	0.00234
		Ban-01-M	3192426	83.7364	267322390	2935992	92	2761916	86.5	5067887	5067887	0.64	4143813	3070	0.12424	0.00219
South Khorasan	Boshruyeh	Bsh-01-F	2843025	84.3491	239806506	2709458	95.3	2542407	89.4	4641748	4641748	0.59	3766408	3957	0.16014	0.00282
		Bsh-01-M	3015173	84.044	253407122	2880766	95.5	2712767	90	4582862	4582862	0.58	3699358	3597	0.14557	0.00256
Khuzestan	Dezful	Dez-01-F	3148432	83.9182	264210880	2922698	92.8	2726986	86.6	5151283	5151283	0.65	4140323	3936	0.15929	0.0028
		Dez-01-M	3783471	83.7937	317031071	3633860	96	3414021	90.2	5680371	5680371	0.72	4512763	3744	0.15152	0.00267
		Dez-02-F	5254270	82.9512	435848186	5007908	95.3	4636446	88.2	6149873	6149873	0.78	4692681	3908	0.15815	0.00278
		Dez-02-M	5874558	83.0193	487701491	5648595	96.2	5312565	90.4	7445583	7445583	0.95	6026241	3567	0.14435	0.00254
Ardabil	Dasht-e-Moghan	Dshm-01-F	7734105	84.0654	650170924	7404479	95.7	6896366	89.2	6629346	6629346	0.84	4900588	3923	0.15876	0.0028
		Dshm-01-M	7417340	83.1722	616916706	7125325	96.1	6610213	89.1	8508104	8508104	1.08	6541967	3800	0.15378	0.00271
Isfahan	Isfahan	Esf-01-F	4388504	84.1188	369155798	4079012	92.9	3809206	86.8	6144078	6144078	0.78	4838249	6367	0.25767	0.00454
Fars	Shiraz	Frs-01-F	3148233	83.9602	264326383	2744611	87.2	2596196	82.5	4120961	4120961	0.52	3365831	3727	0.15083	0.00266
		Frs-01-M	4227020	84.2594	356166016	3962286	93.7	3729797	88.2	5408515	5408515	0.69	4297325	3839	0.15536	0.00274
Kermanshah	Gahwareh	Gahv-01-F	4749972	83.8355	398216507	3964018	83.5	3696120	77.8	5313087	5313087	0.68	4229337	3235	0.13092	0.0023
		Gahv-01-M	5099801	84.2628	429723286	4887650	95.8	4599734	90.2	5805982	5805982	0.74	4585274	3510	0.14205	0.0025
Razavi Khorasan	Gonabad	Gonb-01-F	3733727	83.8346	313015417	3334992	89.3	3109668	83.3	4843774	4843774	0.62	3779068	3465	0.14023	0.00247
		Gonb-01-M	2316130	84.0067	194570354	2177846	94	2042457	88.2	4953987	4953987	0.63	4161538	3925	0.15884	0.0028
Isfahan	Kashan	Kash-01-M	4473838	83.2472	372434402	4307127	96.3	4002249	89.5	7197962	7197962	0.92	5739178	3713	0.15026	0.00265
Kerman	Kerman	Krmn-01-F	7199173	84.5234	608498245	6863905	95.3	6443065	89.5	5802384	5802384	0.74	4506969	3669	0.14848	0.00261
		Krmn-01-M	4942736	83.3218	411837836	4763574	96.4	4467232	90.4	6711106	6711106	0.85	5383884	3573	0.1446	0.00255
Kermanshah	Kermanshah	Krsh-01-F	3069069	84.1415	258236110	2888998	94.1	2700582	88	4518639	4518639	0.57	3568602	4178	0.16908	0.00298
		Krsh-01-M	2793506	83.9059	234391516	2681229	96	2491653	89.2	4659633	4659633	0.59	3649684	3700	0.14974	0.00264
Markazi	Mahallat	Mahl-01-F	2715608	83.7636	227469027	2357193	86.8	2213306	81.5	4301713	4301713	0.55	3565849	4031	0.16313	0.00287
		Mahl-01-M	5367356	84.3109	452526792	5152125	96	4829084	90	5962883	5962883	0.76	4600844	3915	0.15844	0.00279
Hamadan	Malayer	Mal-01-F	3503939	83.7962	293616782	3266049	93.2	3067474	87.5	4997747	4997747	0.64	3984448	3866	0.15645	0.00275
		Mal-01-M	3050284	83.8921	255894849	2897599	95	2704756	88.7	5478116	5478116	0.7	4398641	4000	0.16188	0.00285
Razavi Khorasan	Mashhad	Mshd-01-F	3758124	83.9336	315432869	3490223	92.9	3226729	85.9	5289714	5289714	0.67	4072884	4031	0.16313	0.00287
		Mshd-01-M	2235738	84.095	188014376	2144442	95.9	2026367	90.6	4785707	4785707	0.61	3989677	3686	0.14917	0.00263
Hamadan	Nahavand	Nhv-01-F	2010322	84.2916	169453339	1923475	95.7	1804853	89.8	3874352	3874352	0.49	3165462	3601	0.14573	0.00257
		Nhv-01-M	3392246	84.3015	285971355	3284614	96.8	3072684	90.6	5214557	5214557	0.66	4109615	3672	0.1486	0.00262
Fars	Neyriz	Nrz-01-F	6552890	82.9886	543814857	6261732	95.6	5861720	89.5	6564899	6564899	0.83	4998379	3824	0.15476	0.00272
		Nrz-01-M	6251900	83.2481	520458521	6076872	97.2	5661076	90.5	7647769	7647769	0.97	5910342	3629	0.14686	0.00259
West Azarbaijan	Piranshahr	Pir-01-F	2319894	84.3033	195574738	2161886	93.2	2025653	87.3	4024521	4024521	0.51	3267281	5807	0.23501	0.00414
		Pir-01-M	4093314	83.2783	340884237	3898819	95.2	3633419	88.8	6579573	6579573	0.84	5275559	3702	0.14982	0.00264
Qom	Qom	Qom-01-F	2891232	83.7012	241999501	2680819	92.7	2513935	87	4550513	4550513	0.58	3740288	3690	0.14933	0.00263
		Qom-01-M	3208642	84.2586	270355780	3080440	96	2876447	89.6	5293597	5293597	0.67	4167039	3633	0.14703	0.00259
Qazvin	Qazvin	Qzv-02-F	2309967	84.2806	194685333	2163596	93.7	2041684	88.4	3798576	3798576	0.48	3132332	3824	0.15476	0.00272
		Qzv-02-M	3043465	84.0626	255841659	2918854	95.9	2747399	90.3	4857586	4857586	0.62	3916600	3548	0.14359	0.00253
Gilan	Rasht	Rash-01-F	4732676	84.4347	399602118	4488948	94.9	4218933	89.1	5898190	5898190	0.75	4692085	3793	0.1535	0.0027
		Rash-01-M	5001378	83.924	419735699	4777266	95.5	4460004	89.2	5758367	5758367	0.73	4423879	3594	0.14545	0.00256
Khuzestan	Ramhormoz	Rmhz-01-F	3617494	84.3524	305144218	3445080	95.2	3201649	88.5	5307477	5307477	0.67	4133004	3477	0.14071	0.00248
		Rmhz-01-M	4984698	84.0848	419137549	4768789	95.7	4465527	89.6	5800037	5800037	0.74	4492385	3251	0.13157	0.00232
Fars	Saadat Shahr	Saad-01-F	4618201	84.3727	389650038	4362745	94.5	4059880	87.9	6227082	6227082	0.79	4943426	3871	0.15666	0.00276
		Saad-01-M	5227656	83.912	438662991	5066348	96.9	4749095	90.8	5872343	5872343	0.75	4585460	3429	0.13877	0.00244
Hamadan	Samen	Sam-01-F	2657477	83.9763	223165024	2364029	89	2221204	83.6	4164778	4164778	0.53	3386842	3127	0.12655	0.00223
		Sam-01-M	3949463	83.9897	331714175	3771252	95.5	3533274	89.5	5413883	5413883	0.69	4239933	3458	0.13994	0.00246
		Sam-02-F	4650059	84.1215	391169823	4361029	93.8	4108107	88.3	5327140	5327140	0.68	4214123	3474	0.14059	0.00248
		Sam-02-M	4291146	84.0285	360578611	4117722	96	3888459	90.6	5581739	5581739	0.71	4461170	3419	0.13837	0.00244
Kordestan	Sanandaj	San-01-F	2318106	83.9763	194666041	2137276	92.2	1996097	86.1	4123321	4123321	0.52	3326092	4179	0.16912	0.00298
		San-01-M	4325719	84.0456	363557664	4125327	95.4	3858888	89.2	5405046	5405046	0.69	4221094	3670	0.14852	0.00261
		San-02-F	3439912	84.1387	289429886	3247113	94.4	3053555	88.8	4929340	4929340	0.63	4067183	3620	0.1465	0.00258
		San-02-M	5688443	83.2094	473332119	5432146	95.5	5078073	89.3	7132570	7132570	0.91	5597048	3845	0.15561	0.00274
Markazi	Saveh	Sav-01-F	2533398	83.7337	212130684	2313629	91.3	2170661	85.7	4155270	4155270	0.53	3369668	3694	0.14949	0.00263
		Sav-01-M	5636060	84.1573	474315346	5436818	96.5	5124781	90.9	6383926	6383926	0.81	4984850	3746	0.1516	0.00267
Fars	Shiraz	Shrz-01-F	3585734	84.4339	302757504	3344734	93.3	3161182	88.2	4840105	4840105	0.62	3918885	4633	0.18749	0.0033
		Shrz-01-M	4547339	84.1822	382805146	4358313	95.8	4079619	89.7	5697501	5697501	0.72	4432603	3547	0.14355	0.00253
West Azerbaijan	Urmia	Urm-01-F	4754252	84.5025	401746261	4519412	95.1	4245538	89.3	6410207	6410207	0.81	5029528	6005	0.24302	0.00428
		Urm-01-M	6028717	83.2965	502170911	5761278	95.6	5393974	89.5	8462732	8462732	1.08	6810367	3557	0.14395	0.00253
Sistan and Baluchestan	Zahedan	Zah-01-F	3373562	83.8691	282937530	3007467	89.1	2844725	84.3	4609897	4609897	0.59	3764745	3573	0.1446	0.00255
		Zah-01-M	3680635	84.3275	310378884	3530490	95.9	3304246	89.8	5157012	5157012	0.66	4043230	3692	0.14941	0.00263
**PK: Pepper Kush, DAEGP: Depth at each genome position, gencov: genome coverage, HE: Hetrozigosity
