# Supplementary material for: Assessment of Genetic Diversity and Population Structure in Iranian Cannabis Germplasm
Source: Sci Rep. 2017 Nov 15;7:15668. doi: 10.1038/s41598-017-15816-5 (PMC5688169; doi:10.1038/s41598-017-15816-5)
Supplement: Supplementary file 3 — Supplementary Table S2 [file 41598_2017_15816_MOESM3_ESM.xls]

## Sheet: Sheet2
	Abh	Afg	Ard	Ark	Bam	Ban	Bsh	Dez	Dshm	Esf	Frs	Gahv	Gonb	Kash	Krmn	Krsh	Mahl	Mal	Mshd	Nhv	Nrz	Pir	Qom	Qzv	Rash	Rmhz	Saad	Sam	San	Sav	Shrz	Urm	Zah
Abh		0.12392	0.21969	0.20879	0.062992	0.19872	0.075669	0.041457	0.077762	0.12632	0.080743	0.21402	0.14168	0.16312	0.067957	0.079059	0.079778	0.07742	0.082541	0.12904	0.17358	0.13686	0.072965	0.081988	0.074794	0.15329	0.08228	0.11687	0.041126	0.077359	0.080476	0.14798	0.083428
Afg	0.12392		0.19855	0.20127	-0.040315	0.11917	-0.01975	-0.03785	-0.053232	0.10917	-0.018641	0.19767	0.064816	-nan	-0.03298	-0.010347	-0.02	-0.013534	-0.031098	0.056453	0.15097	0.11667	-0.020249	-0.018851	-0.032814	0.070338	-0.064041	0.046752	-0.033172	-0.036585	-0.025129	0.13878	-0.013842
Ard	0.21969	0.19855		0.25919	0.15792	0.22245	0.16473	0.12515	0.14733	0.20092	0.15837	0.26342	0.1906	0.23784	0.16147	0.16186	0.15029	0.16007	0.15382	0.18863	0.24124	0.21119	0.16511	0.16859	0.15749	0.20882	0.14994	0.16939	0.12492	0.15436	0.15476	0.22694	0.16905
Ark	0.20879	0.20127	0.25919		0.13625	0.17302	0.14878	0.10357	0.131	0.19484	0.13153	0.20336	0.08794	0.24066	0.1465	0.1461	0.15084	0.14707	0.13989	0.10914	0.22609	0.20786	0.15378	0.15851	0.14201	0.10494	0.079773	0.062224	0.087207	0.14495	0.14184	0.22041	0.16349
Bam	0.062992	-0.040315	0.15792	0.13625		0.12851	-0.0034487	-0.0069833	0.0039685	-0.032027	-0.00037781	0.13808	0.062183	0.0043792	-0.0023674	-0.0068407	-0.0017608	-0.0099156	-0.0019728	0.049123	0.10167	0.065459	5.7022e-05	0.0063566	-0.0078043	0.07086	-0.00052663	0.064966	-0.0043901	-0.0037488	-0.013336	0.074061	-0.011423
Ban	0.19872	0.11917	0.22245	0.17302	0.12851		0.13034	0.10703	0.1194	0.11465	0.11186	0.1951	0.072015	0.15734	0.12997	0.12438	0.11995	0.13073	0.12125	0.11389	0.21494	0.19085	0.14053	0.14939	0.12921	0.10084	0.072417	0.076738	0.10138	0.13736	0.12458	0.20957	0.13975
Bsh	0.075669	-0.01975	0.16473	0.14878	-0.0034487	0.13034		-0.0018044	0.0049561	-0.012177	0.0092495	0.153	0.071981	0.022215	0.02239	0.0095979	0.013498	0.012389	0.011749	0.063773	0.11138	0.075484	0.013566	0.015762	-0.00086113	0.087377	0.009411	0.074718	0.0057493	0.016244	0.0041175	0.092855	0.013601
Dez	0.041457	-0.03785	0.12515	0.10357	-0.0069833	0.10703	-0.0018044		0.00042452	-0.038356	-0.0013744	0.10681	0.05258	-0.00267	0.0026537	-0.010194	-0.0041114	-0.0031435	-0.0049897	0.038696	0.063932	0.030578	-0.0094547	-0.002947	-0.0040071	0.062293	0.0068431	0.061674	-0.0019828	0.0016663	-0.00761	0.050964	0.0051024
Dshm	0.077762	-0.053232	0.14733	0.131	0.0039685	0.1194	0.0049561	0.00042452		-0.046214	0.0053863	0.14099	0.063885	-0.029067	-0.0036822	0.0048459	0.0036277	0.0062819	-0.0020007	0.051367	0.098927	0.06824	0.00078314	0.012313	-0.0002323	0.073263	-0.003517	0.068569	-0.0033852	0.00062678	0.0068909	0.07527	0.020194
Esf	0.12632	0.10917	0.20092	0.19484	-0.032027	0.11465	-0.012177	-0.038356	-0.046214		-0.010945	0.18596	0.062045	0.14734	-0.027288	-0.0012256	-0.02033	-0.010069	-0.023087	0.04853	0.14686	0.1232	-0.0116	-0.0046303	-0.023436	0.055649	-0.058509	0.045029	-0.030054	-0.02841	-0.020911	0.14021	-0.0065673
Frs	0.080743	-0.018641	0.15837	0.13153	-0.00037781	0.11186	0.0092495	-0.0013744	0.0053863	-0.010945		0.14379	0.051597	0.017503	0.019212	0.0065002	0.019897	0.0076562	0.0031442	0.044148	0.10707	0.072492	0.012189	0.014567	0.0014754	0.063734	-0.0050214	0.054618	0.00033206	0.0063207	0.0076697	0.093919	0.0076988
Gahv	0.21402	0.19767	0.26342	0.20336	0.13808	0.1951	0.153	0.10681	0.14099	0.18596	0.14379		0.12363	0.23963	0.15058	0.14165	0.14844	0.1515	0.14118	0.12701	0.23594	0.21121	0.1497	0.15643	0.14381	0.13689	0.096056	0.094877	0.095121	0.15112	0.11648	0.22902	0.15772
Gonb	0.14168	0.064816	0.1906	0.08794	0.062183	0.072015	0.071981	0.05258	0.063885	0.062045	0.051597	0.12363		0.095905	0.076214	0.066087	0.066218	0.067319	0.065383	0.027025	0.15524	0.13586	0.071745	0.082315	0.065251	0.013634	-0.0015169	0.0018393	0.032596	0.069686	0.06798	0.15485	0.07862
Kash	0.16312	0.12301	0.23784	0.24066	0.0043792	0.15734	0.022215	-0.00267	-0.029067	0.14734	0.017503	0.23963	0.095905		0.011257	0.028014	0.0092433	0.025049	0.020086	0.082207	0.19105	0.16714	0.019376	0.031397	0.011028	0.09502	-0.033094	0.07367	0.0052742	-0.0061165	0.02404	0.18337	0.041739
Krmn	0.067957	-0.03298	0.16147	0.1465	-0.0023674	0.12997	0.02239	0.0026537	-0.0036822	-0.027288	0.019212	0.15058	0.076214	0.011257		0.0073806	0.0079276	0.0033219	0.0071739	0.061199	0.11343	0.068462	0.00070098	0.015997	0.0068047	0.082938	0.011932	0.072383	0.0010575	0.011617	0.0087964	0.091471	0.013111
Krsh	0.079059	-0.010347	0.16186	0.1461	-0.0068407	0.12438	0.0095979	-0.010194	0.0048459	-0.0012256	0.0065002	0.14165	0.066087	0.028014	0.0073806		0.0045866	0.0022197	0.0020662	0.054758	0.10066	0.069595	-0.00038196	0.0040425	0.00022427	0.074389	0.00078306	0.056721	-0.0086148	0.0011801	-0.0019956	0.09403	0.013836
Mahl	0.079778	-0.02	0.15029	0.15084	-0.0017608	0.11995	0.013498	-0.0041114	0.0036277	-0.02033	0.019897	0.14844	0.066218	0.0092433	0.0079276	0.0045866		0.009175	0.016054	0.067762	0.10572	0.07209	0.0076316	0.012749	0.0037253	0.087957	0.015594	0.071261	0.001348	0.0025493	0.0030208	0.08824	0.020831
Mal	0.07742	-0.013534	0.16007	0.14707	-0.0099156	0.13073	0.012389	-0.0031435	0.0062819	-0.010069	0.0076562	0.1515	0.067319	0.025049	0.0033219	0.0022197	0.009175		0.0039	0.060845	0.1108	0.071059	-0.0025509	0.00816	0.0010032	0.081441	0.0060375	0.065426	-0.0010519	0.0034207	0.0034506	0.089606	0.013948
Mshd	0.082541	-0.031098	0.15382	0.13989	-0.0019728	0.12125	0.011749	-0.0049897	-0.0020007	-0.023087	0.0031442	0.14118	0.065383	0.020086	0.0071739	0.0020662	0.016054	0.0039		0.051426	0.1014	0.07382	0.0048605	0.016621	0.0043969	0.074054	-0.0028256	0.066922	-0.00088864	0.010123	0.0051226	0.088777	0.019026
Nhv	0.12904	0.056453	0.18863	0.10914	0.049123	0.11389	0.063773	0.038696	0.051367	0.04853	0.044148	0.12701	0.027025	0.082207	0.061199	0.054758	0.067762	0.060845	0.051426		0.14932	0.12392	0.061951	0.069236	0.052539	0.038701	0.0092457	0.017028	0.029446	0.051991	0.057462	0.14441	0.071585
Nrz	0.17358	0.15097	0.24124	0.22609	0.10167	0.21494	0.11138	0.063932	0.098927	0.14686	0.10707	0.23594	0.15524	0.19105	0.11343	0.10066	0.10572	0.1108	0.1014	0.14932		0.16616	0.1066	0.12596	0.099663	0.16287	0.10412	0.12892	0.072492	0.10517	0.09717	0.18253	0.1096
Pir	0.13686	0.11667	0.21119	0.20786	0.065459	0.19085	0.075484	0.030578	0.06824	0.1232	0.072492	0.21121	0.13586	0.16714	0.068462	0.069595	0.07209	0.071059	0.07382	0.12392	0.16616		0.06715	0.077095	0.06342	0.14736	0.071548	0.1079	0.042796	0.065836	0.064657	0.15059	0.080819
Qom	0.072965	-0.020249	0.16511	0.15378	5.7022e-05	0.14053	0.013566	-0.0094547	0.00078314	-0.0116	0.012189	0.1497	0.071745	0.019376	0.00070098	-0.00038196	0.0076316	-0.0025509	0.0048605	0.061951	0.1066	0.06715		0.0090824	-0.0031161	0.084623	0.010532	0.068763	-0.0045119	0.0086875	0.0018524	0.095505	0.022009
Qzv	0.081988	-0.018851	0.16859	0.15851	0.0063566	0.14939	0.015762	-0.002947	0.012313	-0.0046303	0.014567	0.15643	0.082315	0.031397	0.015997	0.0040425	0.012749	0.00816	0.016621	0.069236	0.12596	0.077095	0.0090824		0.0018555	0.090739	0.015345	0.079263	0.0067687	0.012553	0.0077955	0.095668	0.019916
Rash	0.074794	-0.032814	0.15749	0.14201	-0.0078043	0.12921	-0.00086113	-0.0040071	-0.0002323	-0.023436	0.0014754	0.14381	0.065251	0.011028	0.0068047	0.00022427	0.0037253	0.0010032	0.0043969	0.052539	0.099663	0.06342	-0.0031161	0.0018555		0.07536	0.0016339	0.069558	-0.005681	-0.0059361	-0.0053166	0.078418	0.0080541
Rmhz	0.15329	0.070338	0.20882	0.10494	0.07086	0.10084	0.087377	0.062293	0.073263	0.055649	0.063734	0.13689	0.013634	0.09502	0.082938	0.074389	0.087957	0.081441	0.074054	0.038701	0.16287	0.14736	0.084623	0.090739	0.07536		0.0066102	0.013365	0.049856	0.080674	0.072275	0.16174	0.092634
Saad	0.08228	-0.064041	0.14994	0.079773	-0.00052663	0.072417	0.009411	0.0068431	-0.003517	-0.058509	-0.0050214	0.096056	-0.0015169	-0.033094	0.011932	0.00078306	0.015594	0.0060375	-0.0028256	0.0092457	0.10412	0.071548	0.010532	0.015345	0.0016339	0.0066102		0.014886	0.0002058	0.0055076	-0.0018841	0.091754	0.01617
Sam	0.11687	0.046752	0.16939	0.062224	0.064966	0.076738	0.074718	0.061674	0.068569	0.045029	0.054618	0.094877	0.0018393	0.07367	0.072383	0.056721	0.071261	0.065426	0.066922	0.017028	0.12892	0.1079	0.068763	0.079263	0.069558	0.013365	0.014886		0.043843	0.071969	0.060454	0.1286	0.081422
San	0.041126	-0.033172	0.12492	0.087207	-0.0043901	0.10138	0.0057493	-0.0019828	-0.0033852	-0.030054	0.00033206	0.095121	0.032596	0.0052742	0.0010575	-0.0086148	0.001348	-0.0010519	-0.00088864	0.029446	0.072492	0.042796	-0.0045119	0.0067687	-0.005681	0.049856	0.0002058	0.043843		0.00010523	-0.0060913	0.051834	0.0060062
Sav	0.077359	-0.036585	0.15436	0.14495	-0.0037488	0.13736	0.016244	0.0016663	0.00062678	-0.02841	0.0063207	0.15112	0.069686	-0.0061165	0.011617	0.0011801	0.0025493	0.0034207	0.010123	0.051991	0.10517	0.065836	0.0086875	0.012553	-0.0059361	0.080674	0.0055076	0.071969	0.00010523		0.0034876	0.083059	0.014096
Shrz	0.080476	-0.025129	0.15476	0.14184	-0.013336	0.12458	0.0041175	-0.00761	0.0068909	-0.020911	0.0076697	0.11648	0.06798	0.02404	0.0087964	-0.0019956	0.0030208	0.0034506	0.0051226	0.057462	0.09717	0.064657	0.0018524	0.0077955	-0.0053166	0.072275	-0.0018841	0.060454	-0.0060913	0.0034876		0.08895	0.004857
Urm	0.14798	0.13878	0.22694	0.22041	0.074061	0.20957	0.092855	0.050964	0.07527	0.14021	0.093919	0.22902	0.15485	0.18337	0.091471	0.09403	0.08824	0.089606	0.088777	0.14441	0.18253	0.15059	0.095505	0.095668	0.078418	0.16174	0.091754	0.1286	0.051834	0.083059	0.08895		0.099716
Zah	0.083428	-0.013842	0.16905	0.16349	-0.011423	0.13975	0.013601	0.0051024	0.020194	-0.0065673	0.0076988	0.15772	0.07862	0.041739	0.013111	0.013836	0.020831	0.013948	0.019026	0.071585	0.1096	0.080819	0.022009	0.019916	0.0080541	0.092634	0.01617	0.081422	0.0060062	0.014096	0.004857	0.099716
