# Supplementary material for: Assessment of Genetic Diversity and Population Structure in Iranian Cannabis Germplasm
Source: Sci Rep. 2017 Nov 15;7:15668. doi: 10.1038/s41598-017-15816-5 (PMC5688169; doi:10.1038/s41598-017-15816-5)
Supplement: Supplementary file 4 — Supplementary Table S3 [file 41598_2017_15816_MOESM4_ESM.xls]

## Sheet: Table S3
scaffold314	29826	1	1
scaffold248	101240	1	1
scaffold248	101266	1	1
scaffold248	101271	1	1
scaffold248	101320	1	1
scaffold248	102329	1	1
scaffold248	102344	1	1
scaffold248	102378	1	1
scaffold248	102389	1	1
scaffold248	102402	1	1
scaffold1736	112519	1	1
scaffold1736	112524	1	1
scaffold1736	112537	1	1
scaffold1736	112542	1	1
scaffold1736	129335	1	1
scaffold2306	4306	0	1
scaffold3201	32853	1	1
scaffold3201	32888	1	0
scaffold3330	18259	0	1
scaffold6722	36003	0	1
scaffold6849	12897	1	1
scaffold8190	9268	1	1
scaffold9720	2181	0	1
scaffold10028	6672	0	1
scaffold12645	34366	0	1
scaffold14230	33143	1	0
scaffold14230	33433	1	0
scaffold14230	43355	1	1
scaffold15712	36924	0	1
scaffold15712	37008	0	1
scaffold15712	37035	0	1
scaffold17135	57922	1	1
scaffold38016	485	0	0
scaffold81353	17105	1	1
scaffold84456	50505	0	1
scaffold1287	17924	0	1
scaffold1460	11672	1	1
scaffold1992	44300	0	1
scaffold3745	8145	0	1
scaffold4018	44745	0	0
scaffold4240	7630	0	1
scaffold5104	10914	0	1
scaffold5570	17964	0	0
scaffold5861	32176	1	1
scaffold6776	50552	1	1
scaffold6776	51657	1	1
scaffold6777	12771	0	1
scaffold6791	29113	0	0
scaffold7239	40	1	0
scaffold7325	8721	1	1
scaffold8484	2209	0	1
scaffold8808	168	1	1
scaffold9216	6362	0	1
scaffold9915	3906	0	1
scaffold9650	17908	1	1
scaffold9991	30873	0	0
scaffold10295	5710	0	1
scaffold10436	1390	1	1
scaffold10436	1412	1	1
scaffold11515	17970	0	0
scaffold12257	15259	0	1
scaffold12809	1118	0	1
scaffold14005	1785	1	1
scaffold14500	18605	1	0
scaffold14943	13596	0	1
scaffold15017	2857	0	1
scaffold15142	1400	0	0
scaffold15347	20013	0	1
scaffold16347	181	1	1
scaffold16960	4657	0	1
scaffold17008	24016	0	1
scaffold17232	270	1	0
scaffold17267	6174	0	1
scaffold17267	6243	0	1
scaffold17708	175	0	0
scaffold18263	18397	0	0
scaffold19048	8297	0	1
scaffold19086	1124	1	1
scaffold19315	8846	0	1
scaffold20158	33179	1	1
scaffold22469	8756	0	1
scaffold22670	9930	1	1
scaffold22867	18928	1	1
scaffold22867	19004	1	1
scaffold22867	19288	1	1
scaffold23066	43704	1	1
scaffold23066	43710	1	1
scaffold23066	43730	1	1
scaffold23066	43756	1	1
scaffold23066	43775	1	0
scaffold23066	58319	1	1
scaffold23961	1551	1	1
scaffold25524	3143	1	1
scaffold26442	18072	0	1
scaffold26570	304	0	1
scaffold27397	12163	0	1
scaffold27957	11079	0	0
scaffold28373	18570	1	1
scaffold28373	18587	1	1
scaffold30189	13547	1	1
scaffold30410	7013	0	1
scaffold30344	56644	0	1
scaffold30834	4017	0	1
scaffold34105	9169	1	1
scaffold34784	9432	0	1
scaffold34920	11842	0	1
scaffold34968	11905	0	1
scaffold35036	13215	1	1
scaffold35485	2431	0	0
scaffold37170	1079	0	1
scaffold37660	3643	0	0
scaffold37785	5480	0	1
scaffold37785	19681	0	1
scaffold37785	19714	0	1
scaffold38557	11335	0	1
scaffold40816	34086	0	1
scaffold43837	7719	0	1
scaffold43708	4591	0	1
scaffold45504	3630	0	1
scaffold47038	4875	1	1
scaffold47038	5056	1	0
scaffold47038	5072	1	1
scaffold51524	3821	0	1
scaffold51620	9241	0	1
scaffold51943	3302	0	1
scaffold52504	2339	0	0
scaffold57138	9381	0	1
scaffold57261	2636	0	1
scaffold57626	4927	0	0
scaffold57714	8512	1	1
scaffold58515	48613	1	1
scaffold59283	6588	0	0
scaffold62108	13877	1	1
scaffold62436	3210	0	1
scaffold64128	2483	1	1
scaffold64220	6792	0	1
scaffold64874	1223	0	1
scaffold65266	3229	1	1
scaffold65894	5231	1	1
scaffold69289	5543	1	1
scaffold72377	226	0	1
scaffold72670	2433	0	1
scaffold74271	379	0	1
scaffold78972	21027	0	1
scaffold80041	7615	1	1
scaffold80393	479	0	0
scaffold80868	4628	1	1
scaffold82228	10614	0	0
scaffold82228	10668	0	0
scaffold84410	40	1	0
scaffold87100	9028	0	1
scaffold88040	2471	0	1
scaffold92054	502	0	1
scaffold92675	7470	0	1
scaffold93004	4545	0	1
scaffold93546	9068	0	1
scaffold93546	9080	0	0
scaffold98559	3885	0	1
scaffold98629	2056	0	1
scaffold104923	3075	0	1
scaffold112083	10457	0	0
scaffold114421	644	0	0
scaffold114742	728	1	1
scaffold119054	6460	0	0
scaffold124702	2209	0	1
scaffold125644	4716	0	0
scaffold126155	433	0	1
scaffold127398	3789	0	0
Scaffold	Position	allele frequency in hemp	allele frequency in marijuana
scaffold126678	10549	1	1
scaffold133681	4504	0	1
scaffold141602	1123	0	1
scaffold145929	5025	0	1
scaffold149963	835	0	1
scaffold153198	2284	0	1
scaffold155364	1547	0	1
scaffold160630	3137	0	1
scaffold160635	6572	1	1
C31728429	331	0	1
C31741209	213	0	1
C31795303	97	0	0
C31844889	406	0	1
C31852561	397	0	1
C31944592	222	0	1
C32039243	98	0	1
C32042051	534	0	1
C32056077	1109	0	1
C32058409	314	0	1
C32064701	682	0	0
C32064647	1137	0	0
C32070927	502	0	1
C32087547	749	0	1
C32088433	1719	0	0
C32088433	1746	0	1
